# Supplementary material for: Genomic diversity of culturable Paraburkholderia and Burkholderia species isolated from Bornean rainforest rhizosphere
Source: Microb Genom. 2026 May 15;12(5):001720. doi: 10.1099/mgen.0.001720 (PMC13178297; doi:10.1099/mgen.0.001720)
Supplement: Uncited Supplementary Material 2. [file mgen-12-01720-s002.xlsx]

## Sheet: BurkholderiaANIm_percentage
% ANIm	B. cepacia ATCC25416	J17-1	J17-4	J47-2	J47-3	J48	J49	J70	J80-2	J86-1	J86-2	J91-1	J91-2	B. vietnamiensis LMG10929	B. diffusa CCUG54558
B. cepacia ATCC25416	1	0.899163	0.899126	0.987048	0.986524	0.909723	0.986503	0.986877	0.987217	0.987226	0.987248	0.909987	0.909985	0.899262	0.910294
J17-1	0.899163	1	0.999956	0.898523	0.898208	0.907946	0.898176	0.898264	0.898416	0.898423	0.898403	0.908214	0.9082	0.989912	0.907171
J17-4	0.899126	0.999956	1	0.898576	0.898242	0.908023	0.898221	0.89836	0.898469	0.89847	0.898439	0.908258	0.908258	0.989825	0.907151
J47-2	0.987048	0.898523	0.898576	1	0.988706	0.909647	0.988701	0.988655	0.988571	0.988565	0.988537	0.909692	0.909692	0.898915	0.909967
J47-3	0.986524	0.898208	0.898242	0.988706	1	0.9095	0.999967	0.98853	0.988681	0.988688	0.988704	0.909634	0.909632	0.898649	0.910039
J48	0.909723	0.907946	0.908023	0.909647	0.9095	1	0.909456	0.909577	0.909625	0.909628	0.909623	0.98947	0.989466	0.908408	0.956234
J49	0.986503	0.898176	0.898221	0.988701	0.999967	0.909456	1	0.988484	0.988683	0.988687	0.988708	0.909605	0.909606	0.898638	0.910045
J70	0.986877	0.898264	0.89836	0.988655	0.98853	0.909577	0.988484	1	0.988378	0.988368	0.988426	0.909746	0.909749	0.898753	0.910053
J80-2	0.987217	0.898416	0.898469	0.988571	0.988681	0.909625	0.988683	0.988378	1	0.99997	0.999947	0.909522	0.909518	0.898744	0.909884
J86-1	0.987226	0.898423	0.89847	0.988565	0.988688	0.909628	0.988687	0.988368	0.99997	1	0.999958	0.909504	0.9095	0.898684	0.909854
J86-2	0.987248	0.898403	0.898439	0.988537	0.988704	0.909623	0.988708	0.988426	0.999947	0.999958	1	0.909508	0.909504	0.898658	0.909882
J91-1	0.909987	0.908214	0.908258	0.909692	0.909634	0.98947	0.909605	0.909746	0.909522	0.909504	0.909508	1	0.999995	0.90813	0.95629
J91-2	0.909985	0.9082	0.908258	0.909692	0.909632	0.989466	0.909606	0.909749	0.909518	0.9095	0.909504	0.999995	1	0.908109	0.956287
B. vietnamiensis LMG10929	0.899262	0.989912	0.989825	0.898915	0.898649	0.908408	0.898638	0.898753	0.898744	0.898684	0.898658	0.90813	0.908109	1	0.907508
B. diffusa CCUG54558	0.910294	0.907171	0.907151	0.909967	0.910039	0.956234	0.910045	0.910053	0.909884	0.909854	0.909882	0.95629	0.956287	0.907508	1

## Sheet: ParaburkholderiaANIm_percentage
%ANIm	J10-1	J10-2	J11-1	J11-2	J1-1	J1-2	J12	J15-2	J23-2	J35	J42	J45-2	J50-2	J69-1	J69-2	J6	J72	J75-1	J16	J23-3	J50-1	J50-4	J62	J63	J75-2	J19-1	J24	J41	J50-3	J76	J8-2	J88	J92	J94	P. ferrariae NBRC106233	J15-1	J19-2	J26	J45-1	J67	J7	J8-1	P. tropica LMG22274	P. bannensis NBRC103871	P. heleia NBRC101817	P. guartelaensis CNPSo3008	J23-1	J27	J74
J10-1	1	0.914762	0.868744	0.99068	0.871098	0.871052	0.867241	0.86847	0.869829	0.86751	0.911887	0.869857	0.869871	0.866917	0.866954	0.869925	0.868164	0.868463	0.870043	0.869811	0.869811	0.869811	0.869852	0.873331	0.868134	0.870074	0.870093	0.872578	0.869843	0.908095	0.990717	0.870007	0.869882	0.870811	0.867462	0.869352	0.870084	0.870113	0.869754	0.867447	0.978588	0.869748	0.869864	0.867609	0.911607	0.913145	0.869839	0.869798	0.868158
J10-2	0.914762	1	0.868817	0.915918	0.870405	0.870401	0.867805	0.86911	0.870068	0.867006	0.928363	0.870309	0.870554	0.865678	0.865717	0.870252	0.868581	0.868834	0.870329	0.870069	0.870554	0.870491	0.870203	0.873834	0.868519	0.870292	0.870536	0.873053	0.870548	0.906464	0.914161	0.870657	0.870396	0.8718	0.867046	0.870008	0.870277	0.870531	0.870195	0.867457	0.915756	0.870354	0.870139	0.867784	0.928847	0.96335	0.870075	0.870084	0.868609
J11-1	0.868744	0.868817	1	0.869	0.877125	0.877143	0.86474	0.976559	0.876971	0.958757	0.867796	0.877249	0.877494	0.88858	0.888578	0.877193	0.97694	0.976178	0.877059	0.876982	0.87746	0.877431	0.877399	0.874712	0.976863	0.876877	0.877214	0.867818	0.877418	0.867954	0.868033	0.877032	0.87724	0.878536	0.86462	0.970866	0.876871	0.877249	0.87844	0.886729	0.869111	0.877101	0.877086	0.958347	0.867835	0.867412	0.877021	0.877009	0.971469
J11-2	0.99068	0.915918	0.869	1	0.869859	0.869846	0.867118	0.868449	0.869701	0.867349	0.911636	0.869852	0.869819	0.866424	0.86642	0.869841	0.867947	0.868627	0.869786	0.86969	0.869802	0.869796	0.869724	0.873163	0.867901	0.869676	0.869879	0.872374	0.869821	0.907731	0.990386	0.86974	0.869742	0.870883	0.867314	0.86883	0.869667	0.869936	0.869579	0.867179	0.980168	0.869588	0.869824	0.867148	0.91159	0.913377	0.869724	0.869703	0.868026
J1-1	0.871098	0.870405	0.877125	0.869859	1	0.999988	0.86717	0.87731	0.990777	0.877639	0.871061	0.992182	0.99225	0.876924	0.876914	0.991707	0.877234	0.877361	0.991842	0.990788	0.992256	0.992223	0.991978	0.878588	0.877188	0.998659	0.991963	0.872766	0.992233	0.870883	0.871341	0.991572	0.992073	0.917761	0.867311	0.877327	0.998662	0.991966	0.991627	0.876996	0.870132	0.991164	0.991711	0.877323	0.871463	0.870651	0.990768	0.990751	0.877475
J1-2	0.871052	0.870401	0.877143	0.869846	0.999988	1	0.867088	0.877318	0.990769	0.877664	0.871138	0.992189	0.992232	0.876949	0.87694	0.991691	0.877228	0.877358	0.991872	0.990781	0.992233	0.992207	0.991967	0.878627	0.877155	0.998647	0.991956	0.872746	0.99221	0.870922	0.871402	0.991564	0.992039	0.917747	0.867362	0.87743	0.998651	0.991961	0.991607	0.876962	0.870203	0.991156	0.991688	0.877368	0.871544	0.870669	0.990763	0.990743	0.877532
J12	0.867241	0.867805	0.86474	0.867118	0.86717	0.867088	1	0.864633	0.866808	0.864121	0.867632	0.867149	0.86708	0.86353	0.86353	0.866948	0.864384	0.864304	0.867301	0.866808	0.867041	0.867026	0.867023	0.870759	0.86435	0.866541	0.866886	0.865326	0.867038	0.867383	0.867571	0.866921	0.866991	0.868413	0.918749	0.863618	0.866536	0.866886	0.866987	0.86508	0.867237	0.866934	0.866875	0.864541	0.867435	0.867675	0.866822	0.866822	0.863884
J15-2	0.86847	0.86911	0.976559	0.868449	0.87731	0.877318	0.864633	1	0.877251	0.958528	0.868214	0.87741	0.877268	0.88779	0.887788	0.877267	0.978897	0.97714	0.877268	0.877259	0.877262	0.877224	0.877519	0.874951	0.978866	0.877253	0.877383	0.867925	0.877232	0.868399	0.867711	0.877362	0.877449	0.878379	0.864737	0.971853	0.877242	0.877417	0.877239	0.886206	0.868788	0.877157	0.87722	0.958438	0.868108	0.868101	0.877307	0.877288	0.972146
J23-2	0.869829	0.870068	0.876971	0.869701	0.990777	0.990769	0.866808	0.877251	1	0.877454	0.871482	0.991633	0.991549	0.876888	0.87688	0.991478	0.877269	0.877622	0.991743	0.999987	0.991527	0.991487	0.991495	0.878381	0.877227	0.99115	0.991527	0.872927	0.991516	0.870972	0.870302	0.991372	0.991669	0.91834	0.867911	0.877249	0.991155	0.991517	0.991758	0.876101	0.870368	0.991009	0.991236	0.877637	0.871644	0.870831	0.999975	0.999971	0.877301
J35	0.86751	0.867006	0.958757	0.867349	0.877639	0.877664	0.864121	0.958528	0.877454	1	0.868222	0.877431	0.877443	0.888562	0.88856	0.877386	0.958297	0.95888	0.877257	0.877435	0.877403	0.8774	0.877292	0.874496	0.958207	0.877301	0.877186	0.868242	0.877421	0.868094	0.867586	0.877271	0.87737	0.878609	0.86441	0.957378	0.877296	0.877177	0.877372	0.885676	0.86778	0.877275	0.87735	0.961331	0.868479	0.867314	0.877428	0.877427	0.957093
J42	0.911887	0.928363	0.867796	0.911636	0.871061	0.871138	0.867632	0.868214	0.871482	0.868222	1	0.870721	0.870959	0.866825	0.866865	0.870865	0.867761	0.868179	0.870825	0.871198	0.870939	0.870943	0.871181	0.874082	0.867711	0.870639	0.871082	0.872961	0.870939	0.905766	0.911347	0.871032	0.871236	0.872487	0.867472	0.868046	0.87064	0.871087	0.870927	0.867934	0.911909	0.870787	0.871011	0.86866	0.99553	0.930347	0.871203	0.871198	0.868461
J45-2	0.869857	0.870309	0.877249	0.869852	0.992182	0.992189	0.867149	0.87741	0.991633	0.877431	0.870721	1	0.99445	0.877092	0.877083	0.991914	0.877437	0.877594	0.991949	0.991673	0.99446	0.994441	0.993832	0.878532	0.877385	0.991911	0.992155	0.873046	0.994453	0.871004	0.870387	0.991863	0.994032	0.917977	0.867294	0.877408	0.991917	0.992147	0.991672	0.876155	0.870169	0.991322	0.991719	0.877489	0.871235	0.870597	0.991678	0.991678	0.877616
J50-2	0.869871	0.870554	0.877494	0.869819	0.99225	0.992232	0.86708	0.877268	0.991549	0.877443	0.870959	0.99445	1	0.876979	0.876967	0.991766	0.877767	0.87745	0.991839	0.991562	0.999984	0.999978	0.992736	0.878688	0.877751	0.991893	0.992128	0.87302	0.999972	0.871143	0.869964	0.99146	0.993425	0.918676	0.868764	0.878145	0.991913	0.992118	0.991448	0.876648	0.87011	0.990816	0.99043	0.877596	0.871157	0.871018	0.991581	0.991557	0.877526
J69-1	0.866917	0.865678	0.88858	0.866424	0.876924	0.876949	0.86353	0.88779	0.876888	0.888562	0.866825	0.877092	0.876979	1	0.999989	0.87677	0.888515	0.887491	0.876771	0.876608	0.876746	0.876677	0.876453	0.871866	0.88847	0.876758	0.876961	0.868283	0.876672	0.867182	0.865957	0.876646	0.876743	0.878371	0.86342	0.889138	0.876747	0.876951	0.877634	0.882526	0.866642	0.876845	0.876418	0.88787	0.866534	0.866696	0.876582	0.876589	0.888614
J69-2	0.866954	0.865717	0.888578	0.86642	0.876914	0.87694	0.86353	0.887788	0.87688	0.88856	0.866865	0.877083	0.876967	0.999989	1	0.87676	0.888518	0.887484	0.876762	0.876598	0.876747	0.876677	0.876481	0.871854	0.888468	0.876741	0.876997	0.868311	0.876651	0.867161	0.86593	0.876662	0.876757	0.878325	0.863424	0.889144	0.876741	0.876987	0.877661	0.88256	0.866602	0.876859	0.87641	0.887883	0.866588	0.866677	0.876581	0.876582	0.888607
J6	0.869925	0.870252	0.877193	0.869841	0.991707	0.991691	0.866948	0.877267	0.991478	0.877386	0.870865	0.991914	0.991766	0.87677	0.87676	1	0.877373	0.877548	0.992037	0.9915	0.991732	0.991702	0.991644	0.878575	0.877348	0.991463	0.991816	0.873174	0.991689	0.87096	0.870341	0.994178	0.991723	0.917967	0.867547	0.877391	0.991466	0.991809	0.993193	0.876006	0.870294	0.992929	0.991617	0.877509	0.871273	0.870434	0.991491	0.991486	0.877399
J72	0.868164	0.868581	0.97694	0.867947	0.877234	0.877228	0.864384	0.978897	0.877269	0.958297	0.867761	0.877437	0.877767	0.888515	0.888518	0.877373	1	0.976691	0.877207	0.87729	0.877721	0.877668	0.877467	0.873399	0.99998	0.87712	0.877239	0.867672	0.877679	0.868047	0.868093	0.877202	0.877378	0.878456	0.864885	0.971075	0.877135	0.877281	0.878629	0.885469	0.868478	0.877051	0.877239	0.958125	0.868037	0.867826	0.877305	0.87732	0.971712
J75-1	0.868463	0.868834	0.976178	0.868627	0.877361	0.877358	0.864304	0.97714	0.877622	0.95888	0.868179	0.877594	0.87745	0.887491	0.887484	0.877548	0.976691	1	0.877173	0.877597	0.87738	0.87733	0.877678	0.874607	0.976623	0.877107	0.877371	0.867682	0.877332	0.868317	0.86805	0.877351	0.877663	0.878626	0.864475	0.97103	0.877114	0.877421	0.877154	0.885429	0.868784	0.877064	0.877466	0.958306	0.868257	0.86829	0.877567	0.877593	0.971321
J16	0.870043	0.870329	0.877059	0.869786	0.991842	0.991872	0.867301	0.877268	0.991743	0.877257	0.870825	0.991949	0.991839	0.876771	0.876762	0.992037	0.877207	0.877173	1	0.991748	0.991835	0.991791	0.991791	0.87852	0.87711	0.991674	0.991941	0.873327	0.991793	0.871016	0.870398	0.992156	0.991806	0.917976	0.867468	0.877297	0.991679	0.99193	0.991934	0.876245	0.870298	0.991618	0.992061	0.877262	0.871276	0.870556	0.991758	0.991745	0.877416
J23-3	0.869811	0.870069	0.876982	0.86969	0.990788	0.990781	0.866808	0.877259	0.999987	0.877435	0.871198	0.991673	0.991562	0.876608	0.876598	0.9915	0.87729	0.877597	0.991748	1	0.991528	0.991488	0.99152	0.878407	0.877237	0.991167	0.991553	0.872965	0.991518	0.871017	0.870282	0.991409	0.991697	0.918344	0.867903	0.877297	0.991172	0.991549	0.991784	0.876105	0.870347	0.991027	0.991257	0.877652	0.871666	0.870763	0.999979	0.999973	0.877298
J50-1	0.869811	0.870554	0.87746	0.869802	0.992256	0.992233	0.867041	0.877262	0.991527	0.877403	0.870939	0.99446	0.999984	0.876746	0.876747	0.991732	0.877721	0.87738	0.991835	0.991528	1	0.999981	0.992738	0.878678	0.877781	0.991913	0.992138	0.873086	0.999973	0.871179	0.869974	0.991422	0.99339	0.918698	0.868752	0.878162	0.991931	0.992125	0.991446	0.876656	0.870192	0.990785	0.99041	0.877579	0.871251	0.870903	0.991551	0.991532	0.877536
J50-4	0.869811	0.870491	0.877431	0.869796	0.992223	0.992207	0.867026	0.877224	0.991487	0.8774	0.870943	0.994441	0.999978	0.876677	0.876677	0.991702	0.877668	0.87733	0.991791	0.991488	0.999981	1	0.992728	0.878626	0.877578	0.991869	0.992129	0.87297	0.999972	0.871162	0.869849	0.991315	0.993365	0.918623	0.868639	0.877995	0.991887	0.992117	0.991354	0.876601	0.870006	0.990767	0.990361	0.877445	0.871194	0.870907	0.991527	0.991504	0.877435
J62	0.869852	0.870203	0.877399	0.869724	0.991978	0.991967	0.867023	0.877519	0.991495	0.877292	0.871181	0.993832	0.992736	0.876453	0.876481	0.991644	0.877467	0.877678	0.991791	0.99152	0.992738	0.992728	1	0.878506	0.877476	0.991599	0.991931	0.872898	0.99273	0.871059	0.869867	0.990753	0.997784	0.9175	0.867572	0.877576	0.991574	0.991919	0.991584	0.876241	0.870438	0.990081	0.991183	0.87775	0.871534	0.871417	0.991497	0.991499	0.877875
J63	0.873331	0.873834	0.874712	0.873163	0.878588	0.878627	0.870759	0.874951	0.878381	0.874496	0.874082	0.878532	0.878688	0.871866	0.871854	0.878575	0.873399	0.874607	0.87852	0.878407	0.878678	0.878626	0.878506	1	0.873496	0.878353	0.87853	0.872912	0.878762	0.873722	0.873846	0.878628	0.878628	0.879945	0.870526	0.875311	0.878349	0.878529	0.878617	0.876366	0.874342	0.878651	0.87849	0.874226	0.874209	0.87446	0.878554	0.878533	0.874218
J75-2	0.868134	0.868519	0.976863	0.867901	0.877188	0.877155	0.86435	0.978866	0.877227	0.958207	0.867711	0.877385	0.877751	0.88847	0.888468	0.877348	0.99998	0.976623	0.87711	0.877237	0.877781	0.877578	0.877476	0.873496	1	0.877121	0.877238	0.867619	0.877647	0.868064	0.867892	0.877206	0.877331	0.878351	0.864935	0.971022	0.877137	0.877284	0.878575	0.885478	0.86833	0.877023	0.877243	0.958092	0.86791	0.867752	0.877228	0.877225	0.971658
J19-1	0.870074	0.870292	0.876877	0.869676	0.998659	0.998647	0.866541	0.877253	0.99115	0.877301	0.870639	0.991911	0.991893	0.876758	0.876741	0.991463	0.87712	0.877107	0.991674	0.991167	0.991913	0.991869	0.991599	0.878353	0.877121	1	0.992001	0.872939	0.991893	0.870981	0.870494	0.991305	0.991863	0.917916	0.867656	0.877174	0.999985	0.99201	0.991353	0.876139	0.870271	0.991109	0.991273	0.877214	0.871267	0.870817	0.991209	0.991178	0.877505
J24	0.870093	0.870536	0.877214	0.869879	0.991963	0.991956	0.866886	0.877383	0.991527	0.877186	0.871082	0.992155	0.992128	0.876961	0.876997	0.991816	0.877239	0.877371	0.991941	0.991553	0.992138	0.992129	0.991931	0.87853	0.877238	0.992001	1	0.87279	0.992125	0.870996	0.870434	0.991843	0.992042	0.918153	0.867469	0.87735	0.991984	0.99998	0.991687	0.876191	0.870225	0.991235	0.99151	0.877558	0.871983	0.871046	0.991587	0.991571	0.877612
J41	0.872578	0.873053	0.867818	0.872374	0.872766	0.872746	0.865326	0.867925	0.872927	0.868242	0.872961	0.873046	0.87302	0.868283	0.868311	0.873174	0.867672	0.867682	0.873327	0.872965	0.873086	0.87297	0.872898	0.872912	0.867619	0.872939	0.87279	1	0.872866	0.873942	0.872367	0.872829	0.87292	0.873622	0.866361	0.868073	0.87278	0.872782	0.872939	0.867944	0.872353	0.872812	0.872709	0.868051	0.873008	0.871917	0.872772	0.872774	0.868029
J50-3	0.869843	0.870548	0.877418	0.869821	0.992233	0.99221	0.867038	0.877232	0.991516	0.877421	0.870939	0.994453	0.999972	0.876672	0.876651	0.991689	0.877679	0.877332	0.991793	0.991518	0.999973	0.999972	0.99273	0.878762	0.877647	0.991893	0.992125	0.872866	1	0.871223	0.869895	0.991409	0.993411	0.918672	0.868646	0.878018	0.991895	0.992113	0.991405	0.876638	0.870078	0.990796	0.990392	0.877536	0.871093	0.870931	0.991561	0.991538	0.877382
J76	0.908095	0.906464	0.867954	0.907731	0.870883	0.870922	0.867383	0.868399	0.870972	0.868094	0.905766	0.871004	0.871143	0.867182	0.867161	0.87096	0.868047	0.868317	0.871016	0.871017	0.871179	0.871162	0.871059	0.873722	0.868064	0.870981	0.870996	0.873942	0.871223	1	0.908112	0.8705	0.870835	0.871733	0.866778	0.867723	0.870616	0.870717	0.870494	0.868528	0.9083	0.870471	0.870501	0.86778	0.905625	0.906544	0.870602	0.870594	0.868128
J8-2	0.990717	0.914161	0.868033	0.990386	0.871341	0.871402	0.867571	0.867711	0.870302	0.867586	0.911347	0.870387	0.869964	0.865957	0.86593	0.870341	0.868093	0.86805	0.870398	0.870282	0.869974	0.869849	0.869867	0.873846	0.867892	0.870494	0.870434	0.872367	0.869895	0.908112	1	0.870102	0.869901	0.870788	0.867071	0.869483	0.870274	0.870225	0.869767	0.867208	0.978367	0.8696	0.869876	0.867478	0.911412	0.912611	0.870069	0.870083	0.86715
J88	0.870007	0.870657	0.877032	0.86974	0.991572	0.991564	0.866921	0.877362	0.991372	0.877271	0.871032	0.991863	0.99146	0.876646	0.876662	0.994178	0.877202	0.877351	0.992156	0.991409	0.991422	0.991315	0.990753	0.878628	0.877206	0.991305	0.991843	0.872829	0.991409	0.8705	0.870102	1	0.991265	0.919035	0.867528	0.877527	0.991339	0.991836	0.99312	0.876637	0.870217	0.992828	0.990753	0.877592	0.871274	0.870784	0.991415	0.991413	0.87767
J92	0.869882	0.870396	0.87724	0.869742	0.992073	0.992039	0.866991	0.877449	0.991669	0.87737	0.871236	0.994032	0.993425	0.876743	0.876757	0.991723	0.877378	0.877663	0.991806	0.991697	0.99339	0.993365	0.997784	0.878628	0.877331	0.991863	0.992042	0.87292	0.993411	0.870835	0.869901	0.991265	1	0.918031	0.867353	0.877582	0.991846	0.992071	0.991167	0.876101	0.870276	0.991149	0.991051	0.877838	0.871573	0.870788	0.991677	0.991672	0.877677
J94	0.870811	0.8718	0.878536	0.870883	0.917761	0.917747	0.868413	0.878379	0.91834	0.878609	0.872487	0.917977	0.918676	0.878371	0.878325	0.917967	0.878456	0.878626	0.917976	0.918344	0.918698	0.918623	0.9175	0.879945	0.878351	0.917916	0.918153	0.873622	0.918672	0.871733	0.870788	0.919035	0.918031	1	0.868257	0.878822	0.917987	0.918201	0.917983	0.877598	0.87105	0.920512	0.917338	0.878903	0.872442	0.871787	0.918408	0.918373	0.878705
P. ferrariae NBRC106233	0.867462	0.867046	0.86462	0.867314	0.867311	0.867362	0.918749	0.864737	0.867911	0.86441	0.867472	0.867294	0.868764	0.86342	0.863424	0.867547	0.864885	0.864475	0.867468	0.867903	0.868752	0.868639	0.867572	0.870526	0.864935	0.867656	0.867469	0.866361	0.868646	0.866778	0.867071	0.867528	0.867353	0.868257	1	0.864392	0.867389	0.867146	0.867191	0.865182	0.866972	0.867173	0.86828	0.864409	0.867273	0.867284	0.867765	0.867745	0.86433
J15-1	0.869352	0.870008	0.970866	0.86883	0.877327	0.87743	0.863618	0.971853	0.877249	0.957378	0.868046	0.877408	0.878145	0.889138	0.889144	0.877391	0.971075	0.97103	0.877297	0.877297	0.878162	0.877995	0.877576	0.875311	0.971022	0.877174	0.87735	0.868073	0.878018	0.867723	0.869483	0.877527	0.877582	0.878822	0.864392	1	0.877091	0.877316	0.879256	0.887474	0.869457	0.877158	0.877188	0.957789	0.867823	0.867502	0.877284	0.877263	0.985808
J19-2	0.870084	0.870277	0.876871	0.869667	0.998662	0.998651	0.866536	0.877242	0.991155	0.877296	0.87064	0.991917	0.991913	0.876747	0.876741	0.991466	0.877135	0.877114	0.991679	0.991172	0.991931	0.991887	0.991574	0.878349	0.877137	0.999985	0.991984	0.87278	0.991895	0.870616	0.870274	0.991339	0.991846	0.917987	0.867389	0.877091	1	0.992008	0.991345	0.876096	0.870278	0.991079	0.99127	0.877215	0.871207	0.870716	0.991205	0.991167	0.877443
J26	0.870113	0.870531	0.877249	0.869936	0.991966	0.991961	0.866886	0.877417	0.991517	0.877177	0.871087	0.992147	0.992118	0.876951	0.876987	0.991809	0.877281	0.877421	0.99193	0.991549	0.992125	0.992117	0.991919	0.878529	0.877284	0.99201	0.99998	0.872782	0.992113	0.870717	0.870225	0.991836	0.992071	0.918201	0.867146	0.877316	0.992008	1	0.991692	0.876238	0.870232	0.991228	0.991526	0.877517	0.871905	0.871026	0.991558	0.991546	0.877576
J45-1	0.869754	0.870195	0.87844	0.869579	0.991627	0.991607	0.866987	0.877239	0.991758	0.877372	0.870927	0.991672	0.991448	0.877634	0.877661	0.993193	0.878629	0.877154	0.991934	0.991784	0.991446	0.991354	0.991584	0.878617	0.878575	0.991353	0.991687	0.872939	0.991405	0.870494	0.869767	0.99312	0.991167	0.917983	0.867191	0.879256	0.991345	0.991692	1	0.87818	0.870091	0.998851	0.991438	0.87736	0.871318	0.870644	0.991794	0.991803	0.877732
J67	0.867447	0.867457	0.886729	0.867179	0.876996	0.876962	0.86508	0.886206	0.876101	0.885676	0.867934	0.876155	0.876648	0.882526	0.88256	0.876006	0.885469	0.885429	0.876245	0.876105	0.876656	0.876601	0.876241	0.876366	0.885478	0.876139	0.876191	0.867944	0.876638	0.868528	0.867208	0.876637	0.876101	0.877598	0.865182	0.887474	0.876096	0.876238	0.87818	1	0.867434	0.875809	0.875938	0.883723	0.867757	0.867698	0.875948	0.875938	0.884597
J7	0.978588	0.915756	0.869111	0.980168	0.870132	0.870203	0.867237	0.868788	0.870368	0.86778	0.911909	0.870169	0.87011	0.866642	0.866602	0.870294	0.868478	0.868784	0.870298	0.870347	0.870192	0.870006	0.870438	0.874342	0.86833	0.870271	0.870225	0.872353	0.870078	0.9083	0.978367	0.870217	0.870276	0.87105	0.866972	0.869457	0.870278	0.870232	0.870091	0.867434	1	0.869764	0.869831	0.867312	0.911704	0.913293	0.870018	0.870002	0.868006
J8-1	0.869748	0.870354	0.877101	0.869588	0.991164	0.991156	0.866934	0.877157	0.991009	0.877275	0.870787	0.991322	0.990816	0.876845	0.876859	0.992929	0.877051	0.877064	0.991618	0.991027	0.990785	0.990767	0.990081	0.878651	0.877023	0.991109	0.991235	0.872812	0.990796	0.870471	0.8696	0.992828	0.991149	0.920512	0.867173	0.877158	0.991079	0.991228	0.998851	0.875809	0.869764	1	0.990269	0.877464	0.871317	0.870689	0.991001	0.991001	0.877059
P. tropica LMG22274	0.869864	0.870139	0.877086	0.869824	0.991711	0.991688	0.866875	0.87722	0.991236	0.87735	0.871011	0.991719	0.99043	0.876418	0.87641	0.991617	0.877239	0.877466	0.992061	0.991257	0.99041	0.990361	0.991183	0.87849	0.877243	0.991273	0.99151	0.872709	0.990392	0.870501	0.869876	0.990753	0.991051	0.917338	0.86828	0.877188	0.99127	0.991526	0.991438	0.875938	0.869831	0.990269	1	0.877771	0.871164	0.870718	0.991215	0.991205	0.877345
P. bannensis NBRC103871	0.867609	0.867784	0.958347	0.867148	0.877323	0.877368	0.864541	0.958438	0.877637	0.961331	0.86866	0.877489	0.877596	0.88787	0.887883	0.877509	0.958125	0.958306	0.877262	0.877652	0.877579	0.877445	0.87775	0.874226	0.958092	0.877214	0.877558	0.868051	0.877536	0.86778	0.867478	0.877592	0.877838	0.878903	0.864409	0.957789	0.877215	0.877517	0.87736	0.883723	0.867312	0.877464	0.877771	1	0.868844	0.867746	0.877632	0.877612	0.957652
P. heleia NBRC101817	0.911607	0.928847	0.867835	0.91159	0.871463	0.871544	0.867435	0.868108	0.871644	0.868479	0.99553	0.871235	0.871157	0.866534	0.866588	0.871273	0.868037	0.868257	0.871276	0.871666	0.871251	0.871194	0.871534	0.874209	0.86791	0.871267	0.871983	0.873008	0.871093	0.905625	0.911412	0.871274	0.871573	0.872442	0.867273	0.867823	0.871207	0.871905	0.871318	0.867757	0.911704	0.871317	0.871164	0.868844	1	0.929594	0.871414	0.871431	0.86846
P. guartelaensis CNPSo3008	0.913145	0.96335	0.867412	0.913377	0.870651	0.870669	0.867675	0.868101	0.870831	0.867314	0.930347	0.870597	0.871018	0.866696	0.866677	0.870434	0.867826	0.86829	0.870556	0.870763	0.870903	0.870907	0.871417	0.87446	0.867752	0.870817	0.871046	0.871917	0.870931	0.906544	0.912611	0.870784	0.870788	0.871787	0.867284	0.867502	0.870716	0.871026	0.870644	0.867698	0.913293	0.870689	0.870718	0.867746	0.929594	1	0.870421	0.870417	0.867351
J23-1	0.869839	0.870075	0.877021	0.869724	0.990768	0.990763	0.866822	0.877307	0.999975	0.877428	0.871203	0.991678	0.991581	0.876582	0.876581	0.991491	0.877305	0.877567	0.991758	0.999979	0.991551	0.991527	0.991497	0.878554	0.877228	0.991209	0.991587	0.872772	0.991561	0.870602	0.870069	0.991415	0.991677	0.918408	0.867765	0.877284	0.991205	0.991558	0.991794	0.875948	0.870018	0.991001	0.991215	0.877632	0.871414	0.870421	1	0.999978	0.877294
J27	0.869798	0.870084	0.877009	0.869703	0.990751	0.990743	0.866822	0.877288	0.999971	0.877427	0.871198	0.991678	0.991557	0.876589	0.876582	0.991486	0.87732	0.877593	0.991745	0.999973	0.991532	0.991504	0.991499	0.878533	0.877225	0.991178	0.991571	0.872774	0.991538	0.870594	0.870083	0.991413	0.991672	0.918373	0.867745	0.877263	0.991167	0.991546	0.991803	0.875938	0.870002	0.991001	0.991205	0.877612	0.871431	0.870417	0.999978	1	0.877266
J74	0.868158	0.868609	0.971469	0.868026	0.877475	0.877532	0.863884	0.972146	0.877301	0.957093	0.868461	0.877616	0.877526	0.888614	0.888607	0.877399	0.971712	0.971321	0.877416	0.877298	0.877536	0.877435	0.877875	0.874218	0.971658	0.877505	0.877612	0.868029	0.877382	0.868128	0.86715	0.87767	0.877677	0.878705	0.86433	0.985808	0.877443	0.877576	0.877732	0.884597	0.868006	0.877059	0.877345	0.957652	0.86846	0.867351	0.877294	0.877266	1
